# Supplementary material for: Antioxidant and Antidiabetic Activity of Cornus mas L. and Crataegus monogyna Fruit Extracts
Source: Molecules. 2024 Jul 30;29(15):3595. doi: 10.3390/molecules29153595 (PMC11314463; doi:10.3390/molecules29153595)
Supplement: Supplementary file 1 [file molecules-29-03595-s001.zip]

Archive with 1 entries (1 files):
- molecules-3115339-Supplementary Material.pdf
